# Supplementary material for: Microglial Nrf2 Activation Orchestrates Ferroptosis Inhibition and α-Synuclein Clearance in Parkinson’s Disease
Source: Int J Mol Sci. 2026 May 20;27(10):4579. doi: 10.3390/ijms27104579 (PMC13207490; doi:10.3390/ijms27104579)
Supplement: Supplementary file 1 [file ijms-27-04579-s001.zip]

Archive with 3 entries (2 files):
- ijms-4279756 - supplementray/
- ijms-4279756 - supplementray/Supplementary figure 1.tif
- ijms-4279756 - supplementray/Supplementary figure 2.tif
